# Supplementary material for: Fat Browning Effects of Catalpol and Rhoifolin from Rehmannia glutinosa (Gaertn.) and Lonicera japonica (Thunb.) in 3T3-L1 Adipocytes via the β3-AR Signaling Pathway
Source: Pharmaceuticals (Basel). 2026 May 18;19(5):787. doi: 10.3390/ph19050787 (PMC13209893; doi:10.3390/ph19050787)
Supplement: Supplementary file 1 [file pharmaceuticals-19-00787-s001.zip]

Archive with 1 entries (1 files):
- pharmaceuticals-4292468-supplementary.pdf
